# Supplementary material for: Inhibition of the galactosyltransferase C1GALT1 reduces osteosarcoma cell proliferation by interfering with ERK signaling and cell cycle progression
Source: Cancer Gene Ther. 2024 Apr 15;31(7):1049–59. doi: 10.1038/s41417-024-00773-9 (PMC11257960; doi:10.1038/s41417-024-00773-9)
Supplement: Supplementary file 5 — Supplementary Tables [file 41417_2024_773_MOESM5_ESM.xlsx]

## Sheet: TableS1
Supplementary Table S1. Target sequences for shRNA knockdown experiments.
Name	Sequence
shLuc	CGTACGCGGAATACTTCGA
shC1GALT1	GTATGTTCATGAACATTAT

## Sheet: TableS2
Supplementary Table S2. Characteristics of the two clusters in GSE21257 cohort.
		Cluster A	Cluster B	P value
N		27	26
Sex (%)	Female	8 (29.6)	11 (42.3)	0.398
	Male	19 (70.4)	15 (57.7)
Age at diagnosis, months		183	200	0.859
(median [IQR])		[163.50, 221.50]	[166.75, 225.25]
Initial metastasis (%)	Localized disease	17 (63.0)	22 (84.6)	0.119
	With metastasis	10 (37.0)	4 (15.4)
Histology (%)	Anaplastic	2 (7.4)	0 (0.0)	0.06
	Chondroblastic	5 (18.5)	1 (3.8)
	Fibroblastic	2 (7.4)	3 (11.5)
	Giant cell rich	1 (3.7)	0 (0.0)
	Osteoblastic	14 (51.9)	18 (69.2)
	Pleomorphic	0 (0.0)	1 (3.8)
	Possibly chondromyxoid fibroma like	1 (3.7)	0 (0.0)
	Sclerosing	2 (7.4)	0 (0.0)
	Telangiectatic	0 (0.0)	3 (11.5)
P values were obtained with Kruskal-Wallis test for age at diagnosis and Fisher’s exact test for others.
IQR: interquartile.

## Sheet: TableS3
Supplementary Table S3. Annotation of the candidate genes extracted from data analysis.
Gene name	Annotation
ANGEL2	angel homolog2
C1GALT1	core 1 synthase, glycoprotein-N-acetylgalactosamine 3-beta-galactosyltransferase
CHD1	chromodomian helicase DNA binding protein
CHSY1	chondroitin sulfate synthase 1
FAM98A	family with sequence similarity 98 member A
SACM1L	SAC1 suppressor of actin mutations 1-like
TCEAL8	transcription elongation factor A like 8

## Sheet: TableS4
Supplementary Table S4. Summary of the results of phosphoprotein arrays.
target	experiment 1				experiment 2
	control_1_1	control_1_2	siC1GALT1_1_1	siC1GALT1_1_2	control_2_1	control_2_2	siC1GALT1_2_1	siC1GALT1_2_2
ERK1/2	1.06652	0.933484	0.266441	0.325066	1.00619	0.993812	0.338772	0.548867
GSK-3	1.21653	0.783467	1.314	1.44972	1.28615	0.713848	2.25146	2.61167
PRAS40	1.34168	0.658322	0.148354	0.224386	1.00972	0.99028	0.745543	0.621558
p53 S392	1.09934	0.900662	13.0066	11.2318	1.01557	0.984425	2.62148	2.53839
p53 S46	1.04348	0.956522	8.34783	7.15942	0.951918	1.04808	1.88543	1.90722
c-Jun	0.919092	1.08091	2.27182	2.20795	1.04399	0.956008	1.47845	1.36453
WNK	1.00565	0.99435	1.45763	2.42938	1.06054	0.939457	1.47567	1.27334
PDGFRβ	0.992777	1.00722	0.67367	0.605384	1.02426	0.975741	0.25876	0.226415
EGFR	0.978495	1.02151	2.01075	1.77957	1.20139	0.798611	1.88889	1.31944
Each value represents the relative phosphorylation level (average of the two spots) with means of the each controls set at 1.

## Sheet: TableS5
Supplementary Table S5. Proteins with significantly attenuated or enhanced signals in glycome arrays by knockdown of C1GALT1
Protein	ratio	group
SDF-1 / CXCL12	0.406269	attenuated_by_knockdown_of_C1GALT1
Pref-1	0.440423	attenuated_by_knockdown_of_C1GALT1
TECK/ CCL25	0.495733	attenuated_by_knockdown_of_C1GALT1
MMP-19	0.497435	attenuated_by_knockdown_of_C1GALT1
PYY	0.530594	attenuated_by_knockdown_of_C1GALT1
ACE	0.540212	attenuated_by_knockdown_of_C1GALT1
Annexin A7	0.552184	attenuated_by_knockdown_of_C1GALT1
PDGF-C	0.568841	attenuated_by_knockdown_of_C1GALT1
Kininostatin / kininogen	0.602498	attenuated_by_knockdown_of_C1GALT1
LYRIC	0.606315	attenuated_by_knockdown_of_C1GALT1
Thymidine Kinase-1	0.609354	attenuated_by_knockdown_of_C1GALT1
TRAIL/ TNFSF10	0.613329	attenuated_by_knockdown_of_C1GALT1
Thrombospondin-4	0.621423	attenuated_by_knockdown_of_C1GALT1
IL-6 R	0.623266	attenuated_by_knockdown_of_C1GALT1
Glut3	0.631927	attenuated_by_knockdown_of_C1GALT1
Beta IG-H3	0.635103	attenuated_by_knockdown_of_C1GALT1
pro-Glucagon	0.638544	attenuated_by_knockdown_of_C1GALT1
ApoD	0.643984	attenuated_by_knockdown_of_C1GALT1
FGF-12	0.647844	attenuated_by_knockdown_of_C1GALT1
S100A6	0.648494	attenuated_by_knockdown_of_C1GALT1
MMP-14	1.50057	enhanced_by_knockdown_of_C1GALT1
TNF-beta	1.50385	enhanced_by_knockdown_of_C1GALT1
CXCL16	1.51603	enhanced_by_knockdown_of_C1GALT1
Activin B	1.51747	enhanced_by_knockdown_of_C1GALT1
Glut5	1.53676	enhanced_by_knockdown_of_C1GALT1
BAFF R / TNFRSF13C	1.53784	enhanced_by_knockdown_of_C1GALT1
NRG3	1.54736	enhanced_by_knockdown_of_C1GALT1
FGF-18	1.61776	enhanced_by_knockdown_of_C1GALT1
IL-1 R4 / ST2	1.63697	enhanced_by_knockdown_of_C1GALT1
IFN-alpha / beta R1	1.64813	enhanced_by_knockdown_of_C1GALT1
B7-1 /CD80	1.73136	enhanced_by_knockdown_of_C1GALT1
beta-NGF	1.77609	enhanced_by_knockdown_of_C1GALT1
TIMP-3	1.84279	enhanced_by_knockdown_of_C1GALT1
TIMP-2	1.87713	enhanced_by_knockdown_of_C1GALT1
NeuroD1	1.9092	enhanced_by_knockdown_of_C1GALT1
TIMP-4	1.99194	enhanced_by_knockdown_of_C1GALT1
NET1	2.00529	enhanced_by_knockdown_of_C1GALT1
uPAR	2.0454	enhanced_by_knockdown_of_C1GALT1
OSM	2.10164	enhanced_by_knockdown_of_C1GALT1
Cardiotrophin-1 / CT-1	2.18337	enhanced_by_knockdown_of_C1GALT1
Any ≥1.5-fold increase or ≤0.65-fold decrease in mean signal intensity for protein is considered a measurable and significant difference in expression, provided that both sets of signals are well above background (mean background + 2 standard deviations).

## Sheet: TableS6
Supplementary Table S6. Pathways attenuated by both C1GALT1 knockdown and by itraconazole administration, and both false discovery rates (FDR) were less than 0.25.
Pathway	FDR (knockdown)	FDR (itraconazole)
KEGG_RIBOSOME	0.049	0
KEGG_PROTEASOME	0.093	0
KEGG_CELL_CYCLE	0.15	0
KEGG_HUNTINGTONS_DISEASE	0.218	0.007
FDR, false discovery rates.

## Sheet: TableS7
Supplementary Table S7.
Annotation of the top genes upregulated by both knockdown of C1GALT1 and administration of itraconazole.
Gene name	Annotation
PCSK2	proprotein convertase subtilisin/kexin type 2
MMP3	matrix metallopeptidase 3
ESM1	endothelial cell specific molecule 1
TOX	thymocyte selection-associated high mobility group box
